# Supplementary material for: Cell death in Leishmania
Source: Parasite. 2019 Dec 11;26:71. doi: 10.1051/parasite/2019071 (PMC6905399; doi:10.1051/parasite/2019071)
Supplement: Supplementary file 1 — Table S1. Number of potential LmjMCA cleavage sites. [file parasite-26-71-olm.zip]

Archive with 2 entries (1 files):
- parasite190094-olm/
- parasite190094-olm/parasite190094-olm.xls
