# Supplementary material for: Cell death in Leishmania
Source: Parasite. 2019 Dec 11;26:71. doi: 10.1051/parasite/2019071 (PMC6905399; doi:10.1051/parasite/2019071)
Supplement: Supplementary file 1 — Table S1. Number of potential LmjMCA cleavage sites. [file parasite-26-71-olm.zip › parasite190094-olm/parasite190094-olm.xls]

## Sheet: Feuil2
Table S1. Number of potential LmjMCA cleavage sites.
Protein ID	GGR	GRR	RR	VRPR	Total
LmjF.15.0440	3	13	152	0	168
LmjF.14.1120	0	1	105	1	107
LmjF.29.0110	0	0	101	0	101
LmjF.25.1110	4	4	56	0	64
LmjF.07.0280	3	4	48	1	56
LmjF.17.0990	4	5	46	0	55
LmjF.19.1130	3	4	42	0	49
LmjF.08.0340	2	2	44	0	48
LmjF.05.0670	1	4	43	0	48
LmjF.09.0990	2	0	44	0	46
LmjF.16.1660	0	3	42	0	45
LmjF.02.0120	6	2	36	0	44
LmjF.26.1110	5	1	38	0	44
LmjF.03.0820	2	5	36	0	43
LmjF.21.1110	1	1	41	0	43
LmjF.05.0380	0	0	43	0	43
LmjF.27.0510	4	2	36	0	42
LmjF.14.0790	1	2	39	0	42
LmjF.20.0770	2	6	34	0	42
LmjF.29.0530	2	5	33	0	40
LmjF.27.0490	0	2	37	0	39
LmjF.26.2380	3	2	34	0	39
LmjF.36.1720	0	4	35	0	39
LmjF.35.3100	16	6	17	0	39
LmjF.31.1210	2	4	32	0	38
LmjF.06.0850	2	1	35	0	38
LmjF.23.0900	1	2	35	0	38
LmjF.17.0470	0	3	35	0	38
LmjF.03.0780	1	5	32	0	38
LmjF.27.0500	1	1	35	0	37
LmjF.07.0740	4	5	28	0	37
LmjF.34.1130	2	2	33	0	37
LmjF.19.1080	2	1	33	1	37
LmjF.24.1430	4	1	32	0	37
LmjF.34.1390	2	2	32	0	36
LmjF.36.2240	2	2	32	0	36
LmjF.04.0600	1	1	33	0	35
LmjF.26.2120	2	3	29	1	35
LmjF.19.1150	0	1	33	1	35
LmjF.09.0760	3	2	29	0	34
LmjF.35.2040	0	3	31	0	34
LmjF.35.1320	1	2	31	0	34
LmjF.35.0910	2	1	30	0	33
LmjF.16.0170	0	2	30	0	32
LmjF.36.1440	3	2	27	0	32
LmjF.13.1470	4	0	28	0	32
LmjF.26.2370	2	1	29	0	32
LmjF.08.0390	0	3	29	0	32
LmjF.26.1870	1	2	29	0	32
LmjF.06.0640	1	3	28	0	32
LmjF.32.2520	4	8	20	0	32
LmjF.20.0620	5	5	22	0	32
LmjF.07.0480	2	1	27	1	31
LmjF.26.1230	1	3	26	1	31
LmjF.10.0900	1	0	30	0	31
LmjF.15.1200	1	4	26	0	31
LmjF.32.3150	2	1	28	0	31
LmjF.33.2780	3	1	26	0	30
LmjF.11.0940	3	4	23	0	30
LmjF.36.2940	0	1	29	0	30
LmjF.23.1310	2	1	27	0	30
LmjF.02.0330	2	3	25	0	30
LmjF.10.0660	4	2	24	0	30
LmjF.16.0780	1	2	26	0	29
LmjF.20.0260	2	1	26	0	29
LmjF.16.1340	3	0	26	0	29
LmjF.27.1750	3	3	23	0	29
LmjF.02.0520	2	4	23	0	29
LmjF.24.0820	4	0	25	0	29
LmjF.12.1120	0	1	28	0	29
LmjF.30.1810	2	4	22	0	28
LmjF.14.0370	2	1	25	0	28
LmjF.21.1040	0	2	26	0	28
LmjF.17.0570	0	4	24	0	28
LmjF.24.0980	7	3	18	0	28
LmjF.30.2390	3	2	23	0	28
LmjF.24.1470	3	1	23	0	27
LmjF.22.1100	1	0	26	0	27
LmjF.28.2610	0	0	27	0	27
LmjF.12.0320	6	2	19	0	27
LmjF.14.0750	1	2	24	0	27
LmjF.23.1330	3	3	21	0	27
LmjF.33.1400	4	3	20	0	27
LmjF.34.480	3	2	22	0	27
LmjF.08.0350	3	6	18	0	27
LmjF.18.0970	0	0	26	0	26
LmjF.26.2180	3	2	21	0	26
LmjF.15.0910	3	1	22	0	26
LmjF.14.0230	0	3	23	0	26
LmjF.13.0270	2	1	22	1	26
LmjF.06.0800	3	1	22	0	26
LmjF.21.0861	3	2	21	0	26
LmjF.30.1080	0	1	25	0	26
LmjF.03.700	3	3	20	0	26
LmjF.26.730	3	1	22	0	26
LmjF.35.0670	0	0	25	0	25
LmjF.10.0280	3	2	20	0	25
LmjF.02.0470	7	0	18	0	25
LmjF.07.0180	2	0	23	0	25
LmjF.33.2890	0	2	23	0	25
LmjF.34.1340	0	2	23	0	25
LmjF.15.0710	1	0	24	0	25
LmjF.13.0810	1	3	20	1	25
LmjF.20.960	3	0	22	0	25
LmjF.34.690	0	1	24	0	25
LmjF.36.3930	0	2	23	0	25
LmjF.03.550	1	2	22	0	25
LmjF.12.260	4	2	19	0	25
LmjF.29.1250	2	1	22	0	25
LmjF.05.0700	1	1	22	0	24
LmjF.34.3230	3	2	19	0	24
LmjF.02.0300	2	1	21	0	24
LmjF.06.0720	2	2	20	0	24
LmjF.14.1060	2	1	21	0	24
LmjF.01.0730	1	0	23	0	24
LmjF.32.3930	1	2	21	0	24
LmjF.05.690	2	1	21	0	24
LmjF.29.555	3	2	19	0	24
LmjF.20.1240	2	1	21	0	24
LmjF.33.550	1	1	22	0	24
LmjF.03.450	3	2	19	0	24
LmjF.35.5390	0	0	23	0	23
LmjF.29.0970	0	0	23	0	23
LmjF.31.2990	1	0	22	0	23
LmjF.26.1020	2	0	21	0	23
LmjF.19.0380	2	2	19	0	23
LmjF.03.530	1	1	21	0	23
LmjF.28.0580	4	4	15	0	23
LmjF.33.2900	2	1	20	0	23
LmjF.16.1240	2	2	19	0	23
LmjF.27.2230	1	1	21	0	23
LmjF.06.780	1	2	20	0	23
LmjF.30.90	1	5	17	0	23
LmjF.36.950	3	0	20	0	23
LmjF.05.890	2	4	17	0	23
LmjF.23.390	4	3	16	0	23
LmjF.21.0825	0	0	22	0	22
LmjF.28.2880	2	0	20	0	22
LmjF.28.1710	1	2	19	0	22
LmjF.15.1280	0	2	20	0	22
LmjF.35.0200	0	0	22	0	22
LmjF.35.2250	1	0	21	0	22
LmjF.19.0700	0	0	22	0	22
LmjF.28.80	0	0	22	0	22
LmjF.33.490	0	0	22	0	22
LmjF.26.1190	0	1	21	0	22
LmjF.32.2410	2	4	16	0	22
LmjF.16.280	3	0	19	0	22
LmjF.07.910	0	1	21	0	22
LmjF.20.1080	2	0	20	0	22
LmjF.28.1800	0	2	20	0	22
LmjF.21.1350	3	0	19	0	22
LmjF.20.410	4	2	16	0	22
LmjF.02.350	0	4	18	0	22
LmjF.26.960	0	2	20	0	22
LmjF.03.310	2	1	19	0	22
LmjF.19.510	5	2	15	0	22
LmjF.31.1480	3	2	17	0	22
LmjF.22.1110	0	0	21	0	21
LmjF.06.0690	0	1	20	0	21
LmjF.36.1490	0	1	20	0	21
LmjF.03.0850	2	2	17	0	21
LmjF.11.910	0	0	21	0	21
LmjF.31.2220	5	3	13	0	21
LmjF.27.1820	0	2	19	0	21
LmjF.05.1190	1	1	19	0	21
LmjF.15.760	1	1	19	0	21
LmjF.32.1460	1	1	19	0	21
LmjF.18.850	1	4	16	0	21
LmjF.03.870	1	0	20	0	21
LmjF.30.1260	0	2	19	0	21
LmjF.30.1950	4	3	14	0	21
LmjF.32.260	2	0	19	0	21
LmjF.03.350	2	3	16	0	21
LmjF.04.250	2	2	17	0	21
LmjF.36.1010	1	0	20	0	21
LmjF.08.130	2	3	16	0	21
LmjF.09.390	1	4	16	0	21
LmjF.23.1640	2	0	19	0	21
LmjF.22.1260	2	1	18	0	21
LmjF.34.3880	2	0	18	0	20
LmjF.28.0610	3	0	17	0	20
LmjF.31.1320	3	2	15	0	20
LmjF.12.340	2	1	17	0	20
LmjF.08.520	1	2	17	0	20
LmjF.15.800	2	0	18	0	20
LmjF.21.1150	0	0	20	0	20
LmjF.32.250	0	1	19	0	20
LmjF.36.2080	0	2	18	0	20
LmjF.36.2630	2	1	17	0	20
LmjF.07.380	3	1	16	0	20
LmjF.27.2130	1	3	16	0	20
LmjF.25.480	0	0	20	0	20
LmjF.35.1060	1	2	17	0	20
LmjF.04.350	0	2	18	0	20
LmjF.29.350	0	1	18	1	20
LmjF.06.990	1	2	17	0	20
LmjF.07.700	2	0	18	0	20
LmjF.36.6340	3	0	16	0	19
LmjF.18.1430	0	0	19	0	19
LmjF.05.870	0	1	18	0	19
LmjF.29.1980	2	1	16	0	19
LmjF.33.1490	0	1	18	0	19
LmjF.36.2770	0	0	19	0	19
LmjF.36.4370	1	1	17	0	19
LmjF.09.500	0	2	17	0	19
LmjF.03.800	2	2	14	1	19
LmjF.19.650	0	1	18	0	19
LmjF.31.1150	0	1	18	0	19
LmjF.16.1230	3	2	14	0	19
LmjF.29.790	0	0	19	0	19
LmjF.36.830	1	2	16	0	19
LmjF.15.330	2	0	17	0	19
LmjF.29.1040	1	2	16	0	19
LmjF.33.2680	4	0	15	0	19
LmjF.08.0440	2	0	16	1	19
LmjF.16.1220	2	1	16	0	19
LmjF.27.2100	0	0	19	0	19
LmjF.32.3060	1	2	16	0	19
LmjF.35.3170	0	2	16	1	19
LmjF.08.380	2	0	17	0	19
LmjF.15.250	1	2	16	0	19
LmjF.33.930	1	0	18	0	19
LmjF.36.3970	1	1	17	0	19
LmjF.07.690	1	1	17	0	19
LmjF.01.600	3	1	15	0	19
LmjF.01.720	0	1	18	0	19
LmjF.01.750	2	1	16	0	19
LmjF.35.610	1	1	17	0	19
LmjF.18.820	1	1	17	0	19
LmjF.17.670	1	2	16	0	19
LmjF.36.5250	2	0	16	0	18
LmjF.35.1450	0	0	18	0	18
LmjF.08.630	1	0	17	0	18
LmjF.22.1320	2	1	15	0	18
LmjF.35.4360	2	0	16	0	18
LmjF.20.1090	2	1	15	0	18
LmjF.27.820	3	3	12	0	18
LmjF.34.2080	3	1	14	0	18
LmjF.15.1180	1	0	17	0	18
LmjF.05.840	2	2	14	0	18
LmjF.26.1420	4	1	13	0	18
LmjF.19.1180	1	1	16	0	18
LmjF.18.1020	0	2	16	0	18
LmjF.31.3030	2	1	15	0	18
LmjF.17.920	0	0	18	0	18
LmjF.04.500	2	1	15	0	18
LmjF.01.530	3	0	15	0	18
LmjF.03.590	2	0	16	0	18
LmjF.24.430	0	0	18	0	18
LmjF.04.280	2	0	16	0	18
LmjF.02.190	2	1	15	0	18
LmjF.04.620	1	2	15	0	18
LmjF.16.710	1	0	17	0	18
LmjF.33.790	1	2	15	0	18
LmjF.29.370	0	4	14	0	18
LmjF.06.320	6	2	9	1	18
LmjF.30.1160	1	2	14	0	17
LmjF.27.270	0	0	17	0	17
LmjF.25.1350	2	0	15	0	17
LmjF.05.770	1	0	16	0	17
LmjF.07.960	0	1	16	0	17
LmjF.12.70	0	0	17	0	17
LmjF.30.1300	2	0	15	0	17
LmjF.31.1310	1	1	15	0	17
LmjF.31.1430	3	1	13	0	17
LmjF.35.570	1	1	15	0	17
LmjF.36.2620	0	0	17	0	17
LmjF.16.510	2	1	14	0	17
LmjF.22.1150	0	2	15	0	17
LmjF.27.980	0	1	16	0	17
LmjF.07.870	1	2	14	0	17
LmjF.09.1240	1	0	16	0	17
LmjF.22.720	0	1	16	0	17
LmjF.21.885	0	3	14	0	17
LmjF.07.940	0	1	16	0	17
LmjF.13.840	1	2	14	0	17
LmjF.14.1400	2	0	15	0	17
LmjF.17.1090	2	1	14	0	17
LmjF.33.2560	3	2	12	0	17
LmjF.06.630	2	0	15	0	17
LmjF.07.1150	1	1	14	1	17
LmjF.10.0960	1	2	14	0	17
LmjF.29.1230	2	3	12	0	17
LmjF.36.780	0	1	16	0	17
LmjF.28.910	0	0	17	0	17
LmjF.29.1180	1	1	15	0	17
LmjF.04.90	1	0	16	0	17
LmjF.09.540	1	2	13	1	17
LmjF.29.460	1	3	13	0	17
LmjF.04.410	3	2	12	0	17
LmjF.04.890	0	0	17	0	17
LmjF.36.5760	3	1	13	0	17
LmjF.22.630	2	1	13	1	17
LmjF.25.1250	2	1	14	0	17
LmjF.36.1680	0	2	14	1	17
LmjF.06.710	3	4	10	0	17
LmjF.29.1280	0	1	15	0	16
LmjF.24.260	0	0	16	0	16
LmjF.21.1330	1	1	14	0	16
LmjF.36.6030	1	0	15	0	16
LmjF.06.810	0	0	16	0	16
LmjF.12.300	1	0	15	0	16
LmjF.36.3300	0	0	16	0	16
LmjF.13.760	0	0	16	0	16
LmjF.33.1100	0	1	15	0	16
LmjF.16.390	2	1	13	0	16
LmjF.31.1410	2	1	13	0	16
LmjF.10.810	3	1	12	0	16
LmjF.11.560	0	1	15	0	16
LmjF.32.330	0	1	15	0	16
LmjF.26.1790	1	2	13	0	16
LmjF.32.3090	3	0	13	0	16
LmjF.04.440	2	1	13	0	16
LmjF.20.1420	0	1	15	0	16
LmjF.22.700	0	0	16	0	16
LmjF.22.840	0	0	16	0	16
LmjF.16.1640	0	0	16	0	16
LmjF.36.4730	2	1	13	0	16
LmjF.17.1230	1	1	14	0	16
LmjF.24.1070	2	0	14	0	16
LmjF.33.2170	1	3	12	0	16
LmjF.08.620	3	0	13	0	16
LmjF.15.530	2	0	14	0	16
LmjF.22.1210	3	2	11	0	16
LmjF.25.680	2	1	13	0	16
LmjF.25.1260	3	1	12	0	16
LmjF.06.900	2	1	13	0	16
LmjF.36.1580	0	0	16	0	16
LmjF.35.3360	0	0	16	0	16
LmjF.27.430	1	1	14	0	16
LmjF.34.670	3	0	13	0	16
LmjF.02.640	1	1	14	0	16
LmjF.24.440	0	3	13	0	16
LmjF.27.1650	2	2	12	0	16
LmjF.31.2970	1	1	14	0	16
LmjF.09.1200	2	1	13	0	16
LmjF.05.210	1	2	13	0	16
LmjF.32.2460	0	0	16	0	16
LmjF.15.500	0	2	14	0	16
LmjF.16.320	1	1	14	0	16
LmjF.36.2880	3	4	9	0	16
LmjF.33.1260	0	2	14	0	16
LmjF.07.120	0	1	15	0	16
LmjF.12.1210	2	2	12	0	16
LmjF.36.270	0	1	15	0	16
LmjF.28.2210	0	0	15	0	15
LmjF.35.3950	0	0	15	0	15
LmjF.16.1270	2	1	12	0	15
LmjF.31.1380	0	1	14	0	15
LmjF.34.2250	0	1	14	0	15
LmjF.24.330	0	1	14	0	15
LmjF.20.1120	0	2	13	0	15
LmjF.08.420	0	1	14	0	15
LmjF.04.430	2	1	12	0	15
LmjF.36.4320	1	0	14	0	15
LmjF.17.660	2	1	12	0	15
LmjF.26.2110	3	0	12	0	15
LmjF.29.1620	0	0	15	0	15
LmjF.12.570	4	0	11	0	15
LmjF.36.4330	2	0	13	0	15
LmjF.16.1440	0	0	15	0	15
LmjF.34.3450	0	1	14	0	15
LmjF.07.580	0	3	12	0	15
LmjF.26.1130	2	1	11	1	15
LmjF.03.510	1	0	14	0	15
LmjF.26.360	0	0	15	0	15
LmjF.03.420	3	1	11	0	15
LmjF.07.950	2	1	12	0	15
LmjF.08.910	3	0	12	0	15
LmjF.09.110	0	1	14	0	15
LmjF.04.830	0	1	14	0	15
LmjF.06.970	0	0	15	0	15
LmjF.35.680	2	0	13	0	15
LmjF.36.1830	0	0	15	0	15
LmjF.36.4100	1	2	12	0	15
LmjF.34.3940	0	0	15	0	15
LmjF.12.1190	1	2	12	0	15
LmjF.29.200	2	1	12	0	15
LmjF.21.960	1	1	13	0	15
LmjF.27.1895	0	1	14	0	15
LmjF.05.910	0	3	12	0	15
LmjF.14.1290	1	2	12	0	15
LmjF.17.330	0	2	13	0	15
LmjF.17.590	1	1	13	0	15
LmjF.20.850	1	2	12	0	15
LmjF.28.1690	1	1	13	0	15
LmjF.30.910	0	2	13	0	15
LmjF.33.200	2	1	12	0	15
LmjF.17.430	0	1	14	0	15
LmjF.13.1270	0	0	15	0	15
LmjF.22.860	0	3	12	0	15
LmjF.32.795	1	1	13	0	15
LmjF.20.930	2	0	13	0	15
LmjF.06.520	1	1	13	0	15
LmjF.30.1990	2	2	11	0	15
LmjF.28.2540	0	0	15	0	15
LmjF.02.230	0	1	14	0	15
LmjF.07.550	0	1	14	0	15
LmjF.25.860	1	2	12	0	15
LmjF.33.2660	2	2	11	0	15
LmjF.28.2320	1	1	13	0	15
LmjF.04.870	2	1	12	0	15
LmjF.34.370	0	4	11	0	15
LmjF.10.520	0	0	15	0	15
LmjF.28.1670	1	0	14	0	15
LmjF.27.1080	0	1	14	0	15
LmjF.24.480	1	1	12	1	15
LmjF.29.1380	0	0	15	0	15
LmjF.32.2420	1	2	12	0	15
LmjF.32.3570	0	0	14	1	15
LmjF.22.380	0	2	13	0	15
LmjF.04.1090	0	0	14	0	14
LmjF.34.620	2	0	12	0	14
LmjF.22.1330	1	1	12	0	14
LmjF.25.1680	2	1	11	0	14
LmjF.28.2280	2	1	11	0	14
LmjF.02.580	0	0	14	0	14
LmjF.18.390	0	2	12	0	14
LmjF.22.1620	1	0	13	0	14
LmjF.03.690	0	2	12	0	14
LmjF.24.270	1	0	13	0	14
LmjF.36.4790	0	1	13	0	14
LmjF.33.650	1	1	12	0	14
LmjF.10.1150	0	0	14	0	14
LmjF.29.1450	2	0	12	0	14
LmjF.13.700	1	1	12	0	14
LmjF.23.1680	1	0	13	0	14
LmjF.32.150	1	1	12	0	14
LmjF.34.460	0	1	13	0	14
LmjF.06.740	0	0	14	0	14
LmjF.09.890	1	0	13	0	14
LmjF.19.580	0	2	12	0	14
LmjF.27.970	0	0	14	0	14
LmjF.32.1400	2	2	10	0	14
LmjF.12.440	1	1	12	0	14
LmjF.36.1660	2	1	11	0	14
LmjF.36.3550	0	1	13	0	14
LmjF.32.3410	0	1	13	0	14
LmjF.32.990	0	2	12	0	14
LmjF.02.210	0	1	13	0	14
LmjF.02.150	1	1	12	0	14
LmjF.06.460	3	0	11	0	14
LmjF.19.290	1	2	11	0	14
LmjF.25.970	1	0	13	0	14
LmjF.28.1620	2	0	12	0	14
LmjF.35.4080	0	1	13	0	14
LmjF.35.560	0	1	12	1	14
LmjF.18.770	1	1	12	0	14
LmjF.16.1090	2	0	12	0	14
LmjF.34.3690	0	1	13	0	14
LmjF.36.4900	0	0	14	0	14
LmjF.03.880	0	0	14	0	14
LmjF.23.410	1	0	13	0	14
LmjF.33.2140	1	1	12	0	14
LmjF.34.280	0	4	10	0	14
LmjF.36.5800	0	0	14	0	14
LmjF.12.290	0	0	14	0	14
LmjF.24.380	1	1	12	0	14
LmjF.06.790	1	0	13	0	14
LmjF.09.290	0	0	14	0	14
LmjF.24.1050	0	0	14	0	14
LmjF.30.310	1	1	12	0	14
LmjF.32.620	3	1	10	0	14
LmjF.33.3090	0	1	13	0	14
LmjF.13.1630	0	0	14	0	14
LmjF.03.720	0	2	12	0	14
LmjF.01.640	2	1	11	0	14
LmjF.05.620	0	1	12	1	14
LmjF.05.950	0	3	11	0	14
LmjF.11.1330	2	1	11	0	14
LmjF.11.250	3	2	9	0	14
LmjF.13.1440	1	1	12	0	14
LmjF.15.640	2	1	11	0	14
LmjF.20.630	2	2	10	0	14
LmjF.24.2020	1	1	12	0	14
LmjF.33.3040	0	2	12	0	14
LmjF.33.3080	0	0	14	0	14
LmjF.35.2450	0	1	13	0	14
LmjF.36.2120	1	0	13	0	14
LmjF.12.230	3	1	10	0	14
LmjF.28.1980	2	1	11	0	14
LmjF.29.1880	2	0	12	0	14
LmjF.32.3350	2	1	11	0	14
LmjF.32.940	0	1	13	0	14
LmjF.35.1560	3	0	11	0	14
LmjF.32.970	2	0	12	0	14
LmjF.26.1160	2	1	11	0	14
LmjF.27.1770	1	0	13	0	14
LmjF.33.1190	0	1	12	1	14
LmjF.36.850	2	1	11	0	14
LmjF.03.860	0	1	13	0	14
LmjF.17.1180	0	3	11	0	14
LmjF.19.980	1	0	13	0	14
LmjF.03.560	0	1	13	0	14
LmjF.31.660	0	3	11	0	14
LmjF.26.2440	1	2	11	0	14
LmjF.34.4290	14	0	0	0	14
LmjF.24.2180	0	1	12	0	13
LmjF.34.4160	1	0	12	0	13
LmjF.30.2270	0	0	13	0	13
LmjF.36.2410	0	1	12	0	13
LmjF.04.1180	3	1	9	0	13
LmjF.34.2030	0	0	13	0	13
LmjF.14.410	0	0	13	0	13
LmjF.21.1000	0	2	11	0	13
LmjF.26.1950	0	0	13	0	13
LmjF.20.1100	0	1	12	0	13
LmjF.10.750	0	1	12	0	13
LmjF.32.1130	1	1	11	0	13
LmjF.25.40	0	2	11	0	13
LmjF.24.1100	0	0	13	0	13
LmjF.36.1060	3	1	9	0	13
LmjF.19.1100	0	0	13	0	13
LmjF.21.120	0	1	12	0	13
LmjF.24.450	0	3	10	0	13
LmjF.22.990	0	1	12	0	13
LmjF.04.980	0	2	11	0	13
LmjF.15.550	2	1	10	0	13
LmjF.23.543	1	1	11	0	13
LmjF.23.845	1	1	11	0	13
LmjF.31.1870	2	2	9	0	13
LmjF.36.3340	0	0	13	0	13
LmjF.06.550	3	1	9	0	13
LmjF.27.1950	0	0	13	0	13
LmjF.04.650	0	0	13	0	13
LmjF.35.3240	0	2	11	0	13
LmjF.18.900	1	1	11	0	13
LmjF.30.1310	2	1	10	0	13
LmjF.34.920	1	2	10	0	13
LmjF.03.360	1	1	10	1	13
LmjF.04.740	1	1	11	0	13
LmjF.24.1130	2	0	11	0	13
LmjF.29.2480	0	0	13	0	13
LmjF.32.2570	1	0	12	0	13
LmjF.33.1000	0	1	12	0	13
LmjF.36.5470	0	1	12	0	13
LmjF.05.640	0	1	12	0	13
LmjF.13.920	0	1	12	0	13
LmjF.01.660	0	2	11	0	13
LmjF.28.2640	2	1	10	0	13
LmjF.07.970	0	0	13	0	13
LmjF.16.900	0	1	12	0	13
LmjF.24.600	0	1	12	0	13
LmjF.27.770	0	1	12	0	13
LmjF.28.1210	1	2	10	0	13
LmjF.30.760	3	2	8	0	13
LmjF.14.960	0	1	12	0	13
LmjF.35.4350	1	1	11	0	13
LmjF.06.590	3	0	10	0	13
LmjF.07.170	1	1	11	0	13
LmjF.13.1340	2	1	10	0	13
LmjF.15.290	0	1	12	0	13
LmjF.20.1020	1	3	9	0	13
LmjF.23.640	0	0	13	0	13
LmjF.24.1290	0	1	12	0	13
LmjF.30.1560	1	1	11	0	13
LmjF.36.4740	2	0	11	0	13
LmjF.12.200	0	0	13	0	13
LmjF.23.830	0	1	12	0	13
LmjF.07.335	2	1	10	0	13
LmjF.13.1610	0	2	11	0	13
LmjF.21.780	2	0	11	0	13
LmjF.26.1820	4	1	8	0	13
LmjF.33.2080	0	0	13	0	13
LmjF.33.2260	1	1	11	0	13
LmjF.18.1450	3	2	8	0	13
LmjF.20.690	0	2	11	0	13
LmjF.22.970	0	0	13	0	13
LmjF.25.1570	0	1	12	0	13
LmjF.27.1370	2	1	10	0	13
LmjF.36.5890	1	1	11	0	13
LmjF.34.2520	2	1	10	0	13
LmjF.08.140	0	0	13	0	13
LmjF.12.510	1	1	11	0	13
LmjF.19.1050	0	0	13	0	13
LmjF.22.540	1	1	11	0	13
LmjF.36.6200	2	0	11	0	13
LmjF.02.340	0	1	12	0	13
LmjF.15.850	2	1	10	0	13
LmjF.18.1250	2	0	11	0	13
LmjF.18.880	0	1	12	0	13
LmjF.34.1320	2	4	7	0	13
LmjF.34.495	0	0	13	0	13
LmjF.33.2290	1	0	12	0	13
LmjF.24.970	1	2	10	0	13
LmjF.30.2065	1	2	10	0	13
LmjF.18.1190	1	0	12	0	13
LmjF.31.1010	2	0	11	0	13
LmjF.34.3530	1	0	12	0	13
LmjF.28.1880	2	0	10	0	12
LmjF.16.1350	0	1	11	0	12
LmjF.28.390	0	2	10	0	12
LmjF.30.2830	0	0	12	0	12
LmjF.34.4110	0	1	11	0	12
LmjF.20.1110	2	1	9	0	12
LmjF.30.2010	0	1	11	0	12
LmjF.36.5820	0	0	12	0	12
LmjF.29.2090	1	0	11	0	12
LmjF.28.2230	0	0	12	0	12
LmjF.36.1470	1	0	11	0	12
LmjF.08.1000	0	0	12	0	12
LmjF.11.320	0	0	12	0	12
LmjF.23.1450	0	0	12	0	12
LmjF.29.1260	1	0	11	0	12
LmjF.34.1000	0	0	12	0	12
LmjF.36.5190	1	1	10	0	12
LmjF.09.460	2	1	9	0	12
LmjF.23.1250	0	1	11	0	12
LmjF.32.2830	0	0	12	0	12
LmjF.24.1530	1	2	8	1	12
LmjF.32.2670	1	0	11	0	12
LmjF.13.1040	0	1	11	0	12
LmjF.13.1070	1	0	11	0	12
LmjF.16.1330	1	0	11	0	12
LmjF.17.450	0	1	11	0	12
LmjF.22.820	0	0	12	0	12
LmjF.25.310	1	0	11	0	12
LmjF.31.1880	2	2	8	0	12
LmjF.34.4260	1	0	11	0	12
LmjF.35.4050	0	0	12	0	12
LmjF.36.4280	0	0	12	0	12
LmjF.17.130	1	1	10	0	12
LmjF.23.1240	0	0	12	0	12
LmjF.04.1220	0	0	12	0	12
LmjF.06.600	1	2	9	0	12
LmjF.14.1470	0	1	11	0	12
LmjF.14.590	0	0	12	0	12
LmjF.17.160	1	1	10	0	12
LmjF.23.1280	2	3	7	0	12
LmjF.24.1460	0	1	11	0	12
LmjF.28.3030	0	0	12	0	12
LmjF.28.850	2	0	10	0	12
LmjF.34.1190	1	0	11	0	12
LmjF.34.1270	1	2	9	0	12
LmjF.17.1130	2	1	9	0	12
LmjF.32.3250	0	0	12	0	12
LmjF.35.660	0	1	11	0	12
LmjF.18.1530	0	1	11	0	12
LmjF.33.2590	1	0	11	0	12
LmjF.07.250	1	2	9	0	12
LmjF.24.1350	0	1	11	0	12
LmjF.24.1870	1	0	11	0	12
LmjF.26.1930	0	1	11	0	12
LmjF.27.1560	0	0	12	0	12
LmjF.31.2350	0	1	11	0	12
LmjF.33.2220	2	0	10	0	12
LmjF.33.2320	0	0	12	0	12
LmjF.33.3030	1	1	10	0	12
LmjF.30.1280	1	0	11	0	12
LmjF.22.440	4	1	7	0	12
LmjF.25.1980	1	1	10	0	12
LmjF.18.910	2	1	9	0	12
LmjF.27.1790	0	2	10	0	12
LmjF.31.1020	0	0	12	0	12
LmjF.34.520	0	0	12	0	12
LmjF.35.2290	0	0	12	0	12
LmjF.36.680	0	1	11	0	12
LmjF.24.740	0	2	10	0	12
LmjF.05.720	0	0	12	0	12
LmjF.12.120	0	0	12	0	12
LmjF.12.380	1	0	11	0	12
LmjF.22.1310	2	0	10	0	12
LmjF.25.1330	0	1	11	0	12
LmjF.01.540	0	1	11	0	12
LmjF.14.880	2	1	9	0	12
LmjF.17.750	1	2	9	0	12
LmjF.21.1030	2	0	10	0	12
LmjF.26.1390	0	0	12	0	12
LmjF.30.820	1	0	11	0	12
LmjF.32.3240	1	2	9	0	12
LmjF.02.160	0	0	12	0	12
LmjF.30.2260	1	0	11	0	12
LmjF.32.2530	3	1	8	0	12
LmjF.12.180	0	1	11	0	12
LmjF.32.2750	0	0	12	0	12
LmjF.12.1250	0	0	12	0	12
LmjF.16.820	1	1	9	1	12
LmjF.31.3000	0	0	12	0	12
LmjF.31.1990	2	0	10	0	12
LmjF.35.2030	1	0	11	0	12
LmjF.19.100	11	0	1	0	12
LmjF.23.90	6	2	4	0	12
LmjF.22.210	0	0	11	0	11
LmjF.34.240	0	0	11	0	11
LmjF.05.530	0	0	11	0	11
LmjF.21.853	0	0	11	0	11
LmjF.10.880	1	1	9	0	11
LmjF.12.1100	0	0	11	0	11
LmjF.12.560	0	0	11	0	11
LmjF.18.1140	2	0	9	0	11
LmjF.33.2530	1	0	10	0	11
LmjF.30.2210	1	0	10	0	11
LmjF.15.1320	2	1	8	0	11
LmjF.25.880	0	1	10	0	11
LmjF.34.3200	1	1	9	0	11
LmjF.35.1990	0	1	10	0	11
LmjF.36.1900	0	0	11	0	11
LmjF.33.2970	1	0	10	0	11
LmjF.36.6320	0	0	11	0	11
LmjF.13.400	1	1	9	0	11
LmjF.31.2690	0	1	10	0	11
LmjF.32.3430	0	1	10	0	11
LmjF.34.1360	2	0	9	0	11
LmjF.04.900	0	1	10	0	11
LmjF.09.740	0	0	11	0	11
LmjF.10.320	0	3	8	0	11
LmjF.12.620	1	1	9	0	11
LmjF.14.810	2	1	8	0	11
LmjF.15.790	1	1	9	0	11
LmjF.26.2010	1	1	9	0	11
LmjF.27.1360	0	1	10	0	11
LmjF.29.1460	0	0	11	0	11
LmjF.36.5350	1	0	10	0	11
LmjF.36.6220	1	0	10	0	11
LmjF.13.980	1	0	10	0	11
LmjF.30.3250	1	0	10	0	11
LmjF.35.1620	0	1	10	0	11
LmjF.11.1240	0	1	10	0	11
LmjF.13.1590	0	0	11	0	11
LmjF.14.280	0	0	11	0	11
LmjF.16.1050	1	2	8	0	11
LmjF.27.600	0	0	11	0	11
LmjF.31.1280	1	0	10	0	11
LmjF.31.990	0	4	7	0	11
LmjF.32.2100	1	0	10	0	11
LmjF.33.480	1	0	10	0	11
LmjF.35.1945	1	0	10	0	11
LmjF.02.170	0	0	11	0	11
LmjF.09.630	1	1	9	0	11
LmjF.13.1020	1	0	10	0	11
LmjF.16.1005	1	0	10	0	11
LmjF.18.1600	0	1	10	0	11
LmjF.25.1040	0	0	11	0	11
LmjF.26.1080	0	0	11	0	11
LmjF.33.2360	0	1	10	0	11
LmjF.09.800	0	1	10	0	11
LmjF.10.580	0	0	11	0	11
LmjF.14.840	0	0	11	0	11
LmjF.15.700	0	0	11	0	11
LmjF.22.1590	0	1	10	0	11
LmjF.26.750	2	0	9	0	11
LmjF.36.110	0	0	11	0	11
LmjF.01.740	0	2	9	0	11
LmjF.03.810	2	0	9	0	11
LmjF.04.1080	0	0	11	0	11
LmjF.05.710	0	0	11	0	11
LmjF.08.10	0	1	10	0	11
LmjF.12.995	2	2	7	0	11
LmjF.18.720	2	2	7	0	11
LmjF.25.1590	1	0	10	0	11
LmjF.26.2070	2	0	9	0	11
LmjF.28.2050	0	1	10	0	11
LmjF.30.1530	0	0	11	0	11
LmjF.30.2430	0	0	11	0	11
LmjF.32.1590	0	2	9	0	11
LmjF.36.6380	0	1	10	0	11
LmjF.07.240	0	1	10	0	11
LmjF.07.540	0	2	9	0	11
LmjF.14.900	0	3	8	0	11
LmjF.17.410	0	1	9	1	11
LmjF.23.280	1	0	10	0	11
LmjF.26.2350	0	1	10	0	11
LmjF.28.1070	1	1	9	0	11
LmjF.29.2040	0	1	10	0	11
LmjF.30.3540	0	1	10	0	11
LmjF.33.3060	1	2	8	0	11
LmjF.35.1400	0	1	10	0	11
LmjF.15.360	2	1	8	0	11
LmjF.22.1040	0	1	10	0	11
LmjF.36.1050	0	0	11	0	11
LmjF.06.670	0	2	9	0	11
LmjF.12.500	2	0	9	0	11
LmjF.15.630	2	1	8	0	11
LmjF.20.950	0	0	11	0	11
LmjF.27.1850	0	1	10	0	11
LmjF.27.530	0	1	10	0	11
LmjF.34.510	0	1	10	0	11
LmjF.34.60	0	1	10	0	11
LmjF.19.370	1	0	10	0	11
LmjF.01.630	0	3	8	0	11
LmjF.08.270	1	0	10	0	11
LmjF.12.190	0	2	9	0	11
LmjF.31.2195	0	0	11	0	11
LmjF.31.2830	0	1	10	0	11
LmjF.33.750	0	2	9	0	11
LmjF.33.935	0	0	11	0	11
LmjF.33.970	0	2	9	0	11
LmjF.09.70	1	0	10	0	11
LmjF.11.50	1	0	10	0	11
LmjF.25.280	0	0	11	0	11
LmjF.05.330	3	2	6	0	11
LmjF.09.1190	1	1	9	0	11
LmjF.16.110	0	1	10	0	11
LmjF.16.1190	0	0	11	0	11
LmjF.17.1200	0	0	11	0	11
LmjF.23.1630	0	0	11	0	11
LmjF.24.1550	2	0	9	0	11
LmjF.27.1920	0	0	11	0	11
LmjF.31.1420	1	0	10	0	11
LmjF.34.2450	1	0	10	0	11
LmjF.36.4030	2	1	8	0	11
LmjF.36.4110	0	1	10	0	11
LmjF.18.930	0	1	10	0	11
LmjF.25.850	0	1	10	0	11
LmjF.14.620	1	0	10	0	11
LmjF.23.1010	1	0	10	0	11
LmjF.28.1460	1	0	10	0	11
LmjF.36.4480	0	1	10	0	11
LmjF.10.650	0	1	10	0	11
LmjF.23.220	1	0	10	0	11
LmjF.26.1260	0	0	11	0	11
LmjF.17.950	0	0	11	0	11
LmjF.25.1300	3	1	7	0	11
LmjF.29.1370	1	0	10	0	11
LmjF.02.180	0	1	10	0	11
LmjF.02.220	0	1	10	0	11
LmjF.07.340	11	0	0	0	11
LmjF.34.1460	0	1	10	0	11
LmjF.36.4270	2	0	9	0	11
LmjF.31.2170	0	0	11	0	11
LmjF.23.590	1	3	7	0	11
LmjF.25.0980	2	0	8	0	10
LmjF.14.1430	0	0	10	0	10
LmjF.36.2700	0	1	9	0	10
LmjF.28.1260	0	0	10	0	10
LmjF.11.310	0	0	9	1	10
LmjF.36.1030	1	1	8	0	10
LmjF.31.380	0	0	9	1	10
LmjF.25.1720	0	1	9	0	10
LmjF.35.60	0	0	10	0	10
LmjF.27.890	1	0	9	0	10
LmjF.29.750	2	1	7	0	10
LmjF.31.1270	3	0	7	0	10
LmjF.09.1510	0	1	9	0	10
LmjF.10.800	0	1	9	0	10
LmjF.11.1290	1	0	9	0	10
LmjF.18.1360	1	0	9	0	10
LmjF.23.580	1	0	9	0	10
LmjF.26.1370	0	1	9	0	10
LmjF.27.2170	0	0	10	0	10
LmjF.31.2760	0	0	10	0	10
LmjF.36.2790	1	0	9	0	10
LmjF.07.1020	0	0	10	0	10
LmjF.08.430	0	0	10	0	10
LmjF.09.120	0	0	10	0	10
LmjF.17.510	1	0	9	0	10
LmjF.19.930	0	2	8	0	10
LmjF.25.1970	0	2	8	0	10
LmjF.30.600	1	1	8	0	10
LmjF.36.1740	0	0	10	0	10
LmjF.12.450	1	1	8	0	10
LmjF.02.490	1	0	9	0	10
LmjF.13.900	1	1	8	0	10
LmjF.31.630	0	0	10	0	10
LmjF.05.170	1	1	8	0	10
LmjF.28.2380	0	0	10	0	10
LmjF.34.1230	0	1	9	0	10
LmjF.17.1380	0	0	10	0	10
LmjF.19.360	1	0	9	0	10
LmjF.28.530	0	0	10	0	10
LmjF.36.2200	0	0	9	1	10
LmjF.36.4200	0	1	9	0	10
LmjF.36.910	0	0	10	0	10
LmjF.06.1040	0	0	10	0	10
LmjF.11.150	1	0	9	0	10
LmjF.25.1360	1	0	9	0	10
LmjF.30.2040	0	0	10	0	10
LmjF.30.3170	0	1	9	0	10
LmjF.33.530	2	0	8	0	10
LmjF.34.1550	0	0	10	0	10
LmjF.34.180	1	0	9	0	10
LmjF.35.2100	0	0	10	0	10
LmjF.36.4710	0	0	10	0	10
LmjF.11.640	1	0	9	0	10
LmjF.36.1000	0	1	8	1	10
LmjF.04.1120	0	0	10	0	10
LmjF.11.860	0	1	9	0	10
LmjF.19.590	1	0	9	0	10
LmjF.21.1450	0	0	10	0	10
LmjF.23.120	2	0	8	0	10
LmjF.25.440	1	1	8	0	10
LmjF.27.570	0	0	10	0	10
LmjF.29.1020	0	2	8	0	10
LmjF.29.580	1	0	9	0	10
LmjF.31.1250	0	0	10	0	10
LmjF.36.6000	0	1	9	0	10
LmjF.01.430	1	1	8	0	10
LmjF.04.1000	2	2	6	0	10
LmjF.09.1110	0	0	10	0	10
LmjF.09.420	0	0	10	0	10
LmjF.17.940	0	0	10	0	10
LmjF.20.1680	0	0	10	0	10
LmjF.25.1800	1	1	8	0	10
LmjF.31.2560	0	0	10	0	10
LmjF.31.670	0	1	9	0	10
LmjF.33.2670	0	0	10	0	10
LmjF.36.4290	1	0	9	0	10
LmjF.23.1270	0	0	10	0	10
LmjF.28.1520	0	0	10	0	10
LmjF.19.790	1	0	9	0	10
LmjF.21.1220	0	0	10	0	10
LmjF.26.2300	0	0	10	0	10
LmjF.31.1840	1	1	8	0	10
LmjF.06.760	0	0	10	0	10
LmjF.12.1150	0	0	10	0	10
LmjF.13.1110	0	0	10	0	10
LmjF.16.1000	2	0	8	0	10
LmjF.16.1020	2	0	8	0	10
LmjF.16.1030	2	0	8	0	10
LmjF.18.710	1	0	8	1	10
LmjF.21.1540	0	0	10	0	10
LmjF.24.800	0	1	9	0	10
LmjF.26.1150	0	1	9	0	10
LmjF.26.2060	0	0	10	0	10
LmjF.27.1990	2	0	8	0	10
LmjF.27.850	0	1	9	0	10
LmjF.29.190	1	1	7	1	10
LmjF.31.1400	0	0	10	0	10
LmjF.31.1920	1	0	9	0	10
LmjF.31.2590	1	1	8	0	10
LmjF.32.300	0	1	9	0	10
LmjF.33.430	1	0	9	0	10
LmjF.34.940	1	0	9	0	10
LmjF.31.1000	1	2	7	0	10
LmjF.32.1220	1	3	6	0	10
LmjF.36.960	1	0	9	0	10
LmjF.02.560	0	0	10	0	10
LmjF.03.180	1	1	8	0	10
LmjF.04.330	0	0	10	0	10
LmjF.05.200	0	1	9	0	10
LmjF.12.660	1	2	7	0	10
LmjF.14.1010	0	1	9	0	10
LmjF.15.670	0	0	10	0	10
LmjF.17.1150	1	1	8	0	10
LmjF.17.540	0	1	9	0	10
LmjF.24.1170	1	1	8	0	10
LmjF.24.1970	0	0	10	0	10
LmjF.32.310	0	1	9	0	10
LmjF.34.1480	0	1	9	0	10
LmjF.34.1570	1	0	9	0	10
LmjF.34.1590	1	0	9	0	10
LmjF.34.1610	1	0	9	0	10
LmjF.34.1630	1	0	9	0	10
LmjF.34.1650	1	0	9	0	10
LmjF.34.1670	1	0	9	0	10
LmjF.34.1690	1	0	9	0	10
LmjF.34.1710	1	0	9	0	10
LmjF.34.1730	1	0	9	0	10
LmjF.34.1750	1	0	9	0	10
LmjF.34.1770	1	0	9	0	10
LmjF.34.1790	1	0	9	0	10
LmjF.34.1810	1	0	9	0	10
LmjF.34.1830	1	0	9	0	10
LmjF.34.1850	1	0	9	0	10
LmjF.34.1870	1	0	9	0	10
LmjF.34.1890	1	0	9	0	10
LmjF.34.1910	1	0	9	0	10
LmjF.34.1930	1	0	9	0	10
LmjF.34.1950	1	0	9	0	10
LmjF.34.1970	1	0	9	0	10
LmjF.34.3570	0	0	10	0	10
LmjF.35.3660	0	0	10	0	10
LmjF.36.6500	1	0	9	0	10
LmjF.23.780	0	0	10	0	10
LmjF.30.2060	1	1	8	0	10
LmjF.35.2180	3	0	7	0	10
LmjF.02.570	0	1	9	0	10
LmjF.02.700	0	0	10	0	10
LmjF.03.520	1	0	9	0	10
LmjF.05.590	0	1	9	0	10
LmjF.08.1120	1	1	8	0	10
LmjF.12.1320	2	1	7	0	10
LmjF.15.825	0	1	9	0	10
LmjF.19.230	0	1	9	0	10
LmjF.27.2620	0	0	10	0	10
LmjF.28.1640	0	1	9	0	10
LmjF.33.3160	0	0	10	0	10
LmjF.36.5990	0	0	10	0	10
LmjF.02.200	0	0	10	0	10
LmjF.17.500	1	2	7	0	10
LmjF.26.2050	0	2	8	0	10
LmjF.36.2800	1	1	8	0	10
LmjF.36.4720	1	1	8	0	10
LmjF.05.300	2	0	8	0	10
LmjF.06.280	1	2	7	0	10
LmjF.10.840	0	0	10	0	10
LmjF.13.1000	1	1	8	0	10
LmjF.14.820	0	1	9	0	10
LmjF.22.1180	0	1	9	0	10
LmjF.24.650	0	1	9	0	10
LmjF.25.830	0	1	9	0	10
LmjF.26.2260	1	1	8	0	10
LmjF.27.2290	0	1	9	0	10
LmjF.32.3340	0	1	9	0	10
LmjF.35.4230	1	1	8	0	10
LmjF.36.790	1	2	7	0	10
LmjF.06.200	1	0	9	0	10
LmjF.16.630	1	1	8	0	10
LmjF.17.320	1	2	7	0	10
LmjF.21.130	0	0	10	0	10
LmjF.23.1110	0	0	10	0	10
LmjF.24.1020	1	1	8	0	10
LmjF.24.1300	2	1	7	0	10
LmjF.29.2430	1	1	8	0	10
LmjF.31.940	2	2	6	0	10
LmjF.35.2430	0	1	9	0	10
LmjF.35.5050	0	0	10	0	10
LmjF.07.590	2	1	6	1	10
LmjF.03.490	1	1	8	0	10
LmjF.21.460	1	1	8	0	10
LmjF.21.540	5	1	4	0	10
LmjF.24.1960	0	0	10	0	10
LmjF.25.1830	1	0	9	0	10
LmjF.25.950	0	2	8	0	10
LmjF.29.1060	1	0	9	0	10
LmjF.32.930	1	2	7	0	10
LmjF.34.2580	5	0	5	0	10
LmjF.36.5000	1	2	7	0	10
LmjF.27.320	0	0	10	0	10
LmjF.28.470	2	2	6	0	10
LmjF.26.1880	0	0	10	0	10
LmjF.26.1900	3	0	7	0	10
LmjF.28.190	1	2	7	0	10
LmjF.17.1140	0	1	8	0	9
LmjF.30.1440	0	0	9	0	9
LmjF.35.1090	2	0	7	0	9
LmjF.27.1800	0	0	9	0	9
LmjF.35.3730	0	0	9	0	9
LmjF.19.680	0	0	9	0	9
LmjF.31.2320	0	1	8	0	9
LmjF.05.940	2	1	6	0	9
LmjF.13.530	0	0	9	0	9
LmjF.31.2700	0	0	9	0	9
LmjF.04.790	0	0	9	0	9
LmjF.17.110	0	0	9	0	9
LmjF.19.80	0	0	9	0	9
LmjF.26.1200	0	0	9	0	9
LmjF.35.3940	0	0	9	0	9
LmjF.36.5550	0	0	9	0	9
LmjF.14.210	0	1	8	0	9
LmjF.17.530	1	1	7	0	9
LmjF.30.1450	2	0	7	0	9
LmjF.34.4530	1	1	7	0	9
LmjF.21.410	0	1	8	0	9
LmjF.25.2000	1	0	8	0	9
LmjF.26.870	0	0	9	0	9
LmjF.32.1660	0	0	9	0	9
LmjF.34.2480	0	0	9	0	9
LmjF.35.3590	0	0	9	0	9
LmjF.26.1300	0	0	9	0	9
LmjF.01.680	0	0	9	0	9
LmjF.07.830	1	1	7	0	9
LmjF.09.1180	1	0	8	0	9
LmjF.09.1220	3	1	5	0	9
LmjF.10.830	0	1	8	0	9
LmjF.12.0110	0	1	8	0	9
LmjF.16.1010	1	0	8	0	9
LmjF.16.1580	1	0	8	0	9
LmjF.32.1510	0	0	9	0	9
LmjF.32.240	0	2	7	0	9
LmjF.33.1170	0	0	9	0	9
LmjF.34.2110	0	0	9	0	9
LmjF.35.1240	0	1	8	0	9
LmjF.10.500	1	0	8	0	9
LmjF.05.730	1	1	7	0	9
LmjF.17.930	0	0	9	0	9
LmjF.26.590	0	0	9	0	9
LmjF.28.2530	2	0	7	0	9
LmjF.30.510	1	1	7	0	9
LmjF.32.3970	0	0	9	0	9
LmjF.33.950	1	0	8	0	9
LmjF.04.700	0	0	9	0	9
LmjF.10.483	0	0	9	0	9
LmjF.15.940	1	0	8	0	9
LmjF.17.1310	0	1	8	0	9
LmjF.17.650	0	1	8	0	9
LmjF.22.1170	1	2	6	0	9
LmjF.25.1950	0	1	8	0	9
LmjF.26.540	0	0	9	0	9
LmjF.27.2140	0	1	8	0	9
LmjF.28.2300	0	0	9	0	9
LmjF.29.2420	0	1	8	0	9
LmjF.29.620	2	1	6	0	9
LmjF.30.3420	0	0	9	0	9
LmjF.33.2450	4	0	5	0	9
LmjF.25.1070	0	0	9	0	9
LmjF.23.1260	0	0	9	0	9
LmjF.30.3050	0	1	8	0	9
LmjF.03.340	0	1	8	0	9
LmjF.04.510	1	1	7	0	9
LmjF.10.530	0	0	9	0	9
LmjF.11.920	1	0	8	0	9
LmjF.18.1460	0	0	9	0	9
LmjF.24.1125	1	0	8	0	9
LmjF.26.1830	0	0	9	0	9
LmjF.29.680	1	2	6	0	9
LmjF.30.1760	0	0	9	0	9
LmjF.30.840	0	1	8	0	9
LmjF.31.1830	1	0	8	0	9
LmjF.31.30	1	0	8	0	9
LmjF.33.840	0	0	9	0	9
LmjF.36.1150	0	2	7	0	9
LmjF.36.4590	1	0	8	0	9
LmjF.12.590	1	0	8	0	9
LmjF.13.410	0	2	7	0	9
LmjF.19.450	1	1	7	0	9
LmjF.31.970	0	1	8	0	9
LmjF.32.3690	0	0	9	0	9
LmjF.03.120	1	0	8	0	9
LmjF.03.470	1	1	7	0	9
LmjF.14.360	1	0	8	0	9
LmjF.15.1310	0	2	7	0	9
LmjF.16.1015	2	0	7	0	9
LmjF.16.560	0	0	9	0	9
LmjF.20.150	0	0	9	0	9
LmjF.26.2160	0	2	7	0	9
LmjF.30.2300	0	0	9	0	9
LmjF.31.1910	1	0	8	0	9
LmjF.31.2110	0	1	8	0	9
LmjF.31.2400	2	0	7	0	9
LmjF.32.220	0	1	8	0	9
LmjF.34.870	3	1	5	0	9
LmjF.36.870	0	1	8	0	9
LmjF.14.100	1	1	7	0	9
LmjF.18.650	1	1	7	0	9
LmjF.31.640	0	1	8	0	9
LmjF.34.2150	2	0	7	0	9
LmjF.35.4800	1	0	8	0	9
LmjF.36.2830	0	0	9	0	9
LmjF.01.240	0	1	8	0	9
LmjF.04.570	0	1	8	0	9
LmjF.05.410	0	0	9	0	9
LmjF.09.830	1	1	7	0	9
LmjF.13.1550	0	0	9	0	9
LmjF.17.240	2	1	6	0	9
LmjF.18.1050	0	0	9	0	9
LmjF.21.1480	0	0	9	0	9
LmjF.24.1160	1	1	7	0	9
LmjF.25.330	2	0	7	0	9
LmjF.27.2270	0	2	7	0	9
LmjF.32.1930	0	0	9	0	9
LmjF.33.235	0	1	8	0	9
LmjF.33.2600	1	1	7	0	9
LmjF.35.490	1	1	7	0	9
LmjF.36.1230	0	2	7	0	9
LmjF.36.2900	0	1	8	0	9
LmjF.15.490	1	0	8	0	9
LmjF.18.110	0	0	9	0	9
LmjF.28.2190	1	0	8	0	9
LmjF.01.400	0	1	8	0	9
LmjF.05.580	0	0	9	0	9
LmjF.06.330	0	1	8	0	9
LmjF.12.1280	0	0	9	0	9
LmjF.19.1060	1	0	8	0	9
LmjF.20.430	0	0	9	0	9
LmjF.21.1100	0	0	9	0	9
LmjF.21.1565	0	0	9	0	9
LmjF.22.930	1	1	7	0	9
LmjF.23.1290	0	1	8	0	9
LmjF.32.2800	1	0	8	0	9
LmjF.34.3960	0	1	8	0	9
LmjF.35.1550	0	1	8	0	9
LmjF.35.2890	1	0	8	0	9
LmjF.36.1280	1	0	8	0	9
LmjF.36.5440	1	2	6	0	9
LmjF.17.440	0	0	9	0	9
LmjF.30.1850	1	0	8	0	9
LmjF.01.560	1	1	7	0	9
LmjF.08.110	1	1	7	0	9
LmjF.08.930	2	0	7	0	9
LmjF.09.1030	1	2	6	0	9
LmjF.09.240	0	0	9	0	9
LmjF.09.610	1	0	8	0	9
LmjF.11.710	0	1	8	0	9
LmjF.14.1440	1	0	8	0	9
LmjF.26.1450	0	1	8	0	9
LmjF.29.1530	1	1	7	0	9
LmjF.30.2710	2	1	6	0	9
LmjF.31.2080	0	0	9	0	9
LmjF.33.2330	0	0	9	0	9
LmjF.34.310	2	1	6	0	9
LmjF.35.3150	0	0	9	0	9
LmjF.36.1390	0	0	9	0	9
LmjF.08.170	0	1	8	0	9
LmjF.10.1190	0	0	9	0	9
LmjF.13.1170	2	1	6	0	9
LmjF.18.1110	0	0	9	0	9
LmjF.20.1510	1	0	8	0	9
LmjF.22.400	0	0	9	0	9
LmjF.23.1380	0	1	8	0	9
LmjF.24.610	0	0	8	1	9
LmjF.26.1430	2	0	7	0	9
LmjF.28.1450	1	1	6	1	9
LmjF.28.2550	0	1	8	0	9
LmjF.30.2220	0	2	7	0	9
LmjF.30.2310	0	0	9	0	9
LmjF.31.1240	1	1	7	0	9
LmjF.32.3870	0	0	9	0	9
LmjF.28.2290	2	1	6	0	9
LmjF.31.360	2	0	7	0	9
LmjF.36.2610	2	2	5	0	9
LmjF.03.940	1	1	7	0	9
LmjF.11.600	1	0	8	0	9
LmjF.17.490	0	0	9	0	9
LmjF.18.690	1	0	8	0	9
LmjF.19.1140	1	1	7	0	9
LmjF.20.470	1	0	8	0	9
LmjF.21.125	0	1	8	0	9
LmjF.25.920	0	1	8	0	9
LmjF.26.1785	2	0	7	0	9
LmjF.26.950	0	0	9	0	9
LmjF.32.3070	0	1	8	0	9
LmjF.34.2180	0	0	9	0	9
LmjF.34.2730	2	0	7	0	9
LmjF.36.5740	1	1	7	0	9
LmjF.24.930	2	0	7	0	9
LmjF.03.950	2	2	5	0	9
LmjF.06.770	1	1	7	0	9
LmjF.28.2490	1	2	6	0	9
LmjF.29.2010	1	0	8	0	9
LmjF.29.260	1	0	8	0	9
LmjF.30.1030	0	0	9	0	9
LmjF.33.1680	1	2	6	0	9
LmjF.34.3020	0	0	9	0	9
LmjF.35.960	2	0	7	0	9
LmjF.33.1730	1	1	7	0	9
LmjF.03.650	0	1	8	0	9
LmjF.13.850	0	1	8	0	9
LmjF.27.2260	0	0	9	0	9
LmjF.32.1310	2	2	5	0	9
LmjF.13.1100	0	2	7	0	9
LmjF.34.3920	0	2	7	0	9
LmjF.25.1740	2	1	6	0	9
LmjF.14.1100	0	0	8	0	8
LmjF.11.870	1	0	7	0	8
LmjF.06.260	0	0	8	0	8
LmjF.05.400	1	0	7	0	8
LmjF.34.2540	0	0	8	0	8
LmjF.01.210	0	1	7	0	8
LmjF.28.2830	0	1	7	0	8
LmjF.35.4490	1	0	7	0	8
LmjF.36.350	0	0	8	0	8
LmjF.17.1110	1	1	5	1	8
LmjF.23.480	0	0	8	0	8
LmjF.26.2490	0	0	8	0	8
LmjF.29.590	1	0	7	0	8
LmjF.31.290	0	0	8	0	8
LmjF.25.1780	2	1	5	0	8
LmjF.25.420	0	0	8	0	8
LmjF.10.1070	0	0	8	0	8
LmjF.31.3110	0	0	8	0	8
LmjF.32.2230	0	1	7	0	8
LmjF.32.2610	0	0	8	0	8
LmjF.32.800	0	0	8	0	8
LmjF.29.1700	0	0	8	0	8
LmjF.14.920	1	0	7	0	8
LmjF.19.1240	0	0	8	0	8
LmjF.33.3010	0	0	8	0	8
LmjF.35.3450	0	1	7	0	8
LmjF.12.1240	0	0	8	0	8
LmjF.15.540	0	0	8	0	8
LmjF.35.740	1	0	7	0	8
LmjF.13.80	2	0	6	0	8
LmjF.18.860	0	0	8	0	8
LmjF.24.1520	1	1	6	0	8
LmjF.32.20	0	0	8	0	8
LmjF.33.590	0	1	7	0	8
LmjF.33.780	0	0	8	0	8
LmjF.34.630	0	1	7	0	8
LmjF.11.400	0	1	7	0	8
LmjF.18.1410	0	0	8	0	8
LmjF.32.1270	0	0	8	0	8
LmjF.32.2550	0	0	8	0	8
LmjF.07.920	2	1	5	0	8
LmjF.12.650	0	0	8	0	8
LmjF.17.1440	0	0	8	0	8
LmjF.17.310	0	1	7	0	8
LmjF.24.1420	0	0	8	0	8
LmjF.25.810	0	1	7	0	8
LmjF.26.1660	1	1	6	0	8
LmjF.29.990	1	0	7	0	8
LmjF.31.2140	0	0	8	0	8
LmjF.31.720	1	0	7	0	8
LmjF.32.2770	1	0	7	0	8
LmjF.28.620	0	1	7	0	8
LmjF.02.660	1	0	7	0	8
LmjF.04.1110	0	1	7	0	8
LmjF.05.760	1	1	6	0	8
LmjF.06.1220	0	0	8	0	8
LmjF.13.1080	0	0	8	0	8
LmjF.13.1350	1	0	7	0	8
LmjF.19.670	0	0	8	0	8
LmjF.23.630	1	0	7	0	8
LmjF.24.960	0	0	8	0	8
LmjF.25.350	0	0	8	0	8
LmjF.28.1310	2	0	6	0	8
LmjF.28.1750	0	0	8	0	8
LmjF.28.2000	0	1	7	0	8
LmjF.30.1920	0	1	7	0	8
LmjF.31.1290	1	0	7	0	8
LmjF.34.3790	0	0	8	0	8
LmjF.16.590	0	0	8	0	8
LmjF.33.2010	1	2	5	0	8
LmjF.06.1030	0	0	8	0	8
LmjF.06.1140	0	1	7	0	8
LmjF.10.700	0	0	8	0	8
LmjF.16.1300	0	1	7	0	8
LmjF.17.400	0	1	7	0	8
LmjF.20.1070	0	2	6	0	8
LmjF.20.180	0	0	7	1	8
LmjF.23.570	0	1	7	0	8
LmjF.24.2290	0	1	7	0	8
LmjF.32.2040	0	0	8	0	8
LmjF.32.380	1	0	7	0	8
LmjF.32.420	0	1	7	0	8
LmjF.33.3020	1	0	7	0	8
LmjF.35.1100	0	0	8	0	8
LmjF.35.4030	1	0	7	0	8
LmjF.02.250	0	0	8	0	8
LmjF.09.220	0	0	8	0	8
LmjF.12.150	1	0	7	0	8
LmjF.18.1310	1	0	7	0	8
LmjF.26.1760	0	1	7	0	8
LmjF.29.1490	0	0	8	0	8
LmjF.34.450	1	0	7	0	8
LmjF.06.650	0	0	8	0	8
LmjF.07.0100	0	0	8	0	8
LmjF.07.750	1	1	6	0	8
LmjF.09.310	1	0	7	0	8
LmjF.09.590	1	0	6	1	8
LmjF.17.190	1	1	6	0	8
LmjF.17.960	0	0	8	0	8
LmjF.22.280	0	0	8	0	8
LmjF.22.520	0	0	8	0	8
LmjF.24.910	4	1	3	0	8
LmjF.25.790	0	0	8	0	8
LmjF.25.940	1	0	7	0	8
LmjF.26.1270	1	0	7	0	8
LmjF.28.1600	0	1	7	0	8
LmjF.28.450	0	1	7	0	8
LmjF.31.1730	0	0	8	0	8
LmjF.34.2820	0	1	7	0	8
LmjF.35.1080	0	0	8	0	8
LmjF.35.2240	0	1	7	0	8
LmjF.35.920	1	0	7	0	8
LmjF.36.1410	1	0	7	0	8
LmjF.18.940	1	0	7	0	8
LmjF.13.960	0	1	7	0	8
LmjF.18.840	0	1	7	0	8
LmjF.20.60	1	0	7	0	8
LmjF.24.760	0	2	6	0	8
LmjF.28.2570	0	0	8	0	8
LmjF.36.1780	0	0	8	0	8
LmjF.36.3470	0	1	7	0	8
LmjF.36.5970	0	0	8	0	8
LmjF.04.860	0	1	7	0	8
LmjF.06.620	0	1	7	0	8
LmjF.07.300	2	1	5	0	8
LmjF.15.160	0	1	7	0	8
LmjF.16.440	1	0	7	0	8
LmjF.16.480	1	0	7	0	8
LmjF.22.640	1	1	6	0	8
LmjF.22.940	1	1	6	0	8
LmjF.23.250	0	1	7	0	8
LmjF.25.1540	0	2	6	0	8
LmjF.25.550	0	1	7	0	8
LmjF.27.1940	1	0	7	0	8
LmjF.27.870	0	0	8	0	8
LmjF.28.260	0	1	7	0	8
LmjF.28.2840	0	0	8	0	8
LmjF.33.3260	0	0	8	0	8
LmjF.34.2690	1	1	6	0	8
LmjF.35.3490	1	1	6	0	8
LmjF.35.3650	0	2	6	0	8
LmjF.36.5210	1	0	7	0	8
LmjF.36.5330	0	0	8	0	8
LmjF.02.710	0	1	7	0	8
LmjF.10.1040	1	1	6	0	8
LmjF.16.80	0	1	7	0	8
LmjF.27.2630	0	1	7	0	8
LmjF.27.330	0	0	8	0	8
LmjF.29.1050	0	0	8	0	8
LmjF.31.1720	2	1	5	0	8
LmjF.35.1510	0	0	8	0	8
LmjF.05.600	1	1	6	0	8
LmjF.08.530	1	1	6	0	8
LmjF.09.450	1	0	7	0	8
LmjF.16.270	0	1	7	0	8
LmjF.17.1020	0	0	8	0	8
LmjF.19.1310	0	1	7	0	8
LmjF.20.980	0	0	8	0	8
LmjF.21.1410	0	1	7	0	8
LmjF.21.1520	1	2	5	0	8
LmjF.22.880	0	1	7	0	8
LmjF.24.1060	0	1	7	0	8
LmjF.24.2120	0	1	7	0	8
LmjF.27.2450	1	0	7	0	8
LmjF.29.2170	0	0	8	0	8
LmjF.30.1620	0	0	8	0	8
LmjF.31.1690	0	1	7	0	8
LmjF.31.2785	0	0	8	0	8
LmjF.32.2760	0	0	8	0	8
LmjF.32.3380	0	0	8	0	8
LmjF.34.1260	1	0	7	0	8
LmjF.35.1170	0	0	8	0	8
LmjF.35.990	1	1	6	0	8
LmjF.36.4690	1	0	7	0	8
LmjF.36.5600	0	2	6	0	8
LmjF.36.2000	0	0	8	0	8
LmjF.22.330	1	0	7	0	8
LmjF.27.1070	0	0	8	0	8
LmjF.32.730	0	0	8	0	8
LmjF.35.2940	1	1	6	0	8
LmjF.35.880	0	1	7	0	8
LmjF.03.220	0	2	6	0	8
LmjF.04.520	0	0	8	0	8
LmjF.05.850	4	1	3	0	8
LmjF.06.420	2	1	5	0	8
LmjF.08.90	0	0	8	0	8
LmjF.09.550	1	0	7	0	8
LmjF.15.820	0	0	8	0	8
LmjF.16.1500	0	0	8	0	8
LmjF.16.970	1	0	7	0	8
LmjF.18.1560	0	0	8	0	8
LmjF.20.1380	2	1	5	0	8
LmjF.21.700	1	1	6	0	8
LmjF.24.1120	0	1	7	0	8
LmjF.25.1200	3	0	5	0	8
LmjF.25.1490	2	0	6	0	8
LmjF.26.1490	0	2	6	0	8
LmjF.27.1840	0	0	8	0	8
LmjF.30.1000	1	1	6	0	8
LmjF.30.1370	1	1	6	0	8
LmjF.30.240	0	2	6	0	8
LmjF.30.3070	0	1	7	0	8
LmjF.32.410	0	1	7	0	8
LmjF.33.1600	0	0	8	0	8
LmjF.33.2020	0	0	8	0	8
LmjF.33.260	3	0	5	0	8
LmjF.33.670	0	0	8	0	8
LmjF.34.1070	0	0	8	0	8
LmjF.35.720	0	1	6	1	8
LmjF.36.290	0	1	7	0	8
LmjF.36.4260	0	0	8	0	8
LmjF.16.1070	3	1	4	0	8
LmjF.18.70	1	0	7	0	8
LmjF.28.1540	1	0	7	0	8
LmjF.33.2490	0	0	8	0	8
LmjF.13.1430	0	0	8	0	8
LmjF.13.680	1	1	6	0	8
LmjF.14.610	0	1	7	0	8
LmjF.16.810	0	0	7	1	8
LmjF.22.1230	0	0	8	0	8
LmjF.24.1150	0	0	8	0	8
LmjF.24.590	1	1	6	0	8
LmjF.27.520	0	0	8	0	8
LmjF.29.1120	0	0	8	0	8
LmjF.30.410	1	2	5	0	8
LmjF.31.2570	1	1	6	0	8
LmjF.32.3200	0	0	8	0	8
LmjF.32.3490	0	0	8	0	8
LmjF.34.3340	0	1	7	0	8
LmjF.35.2920	0	0	8	0	8
LmjF.36.1460	0	0	8	0	8
LmjF.36.2710	2	2	4	0	8
LmjF.36.4010	1	1	6	0	8
LmjF.16.300	2	0	6	0	8
LmjF.20.220	0	0	8	0	8
LmjF.06.890	0	1	7	0	8
LmjF.09.340	2	0	6	0	8
LmjF.31.1080	1	0	7	0	8
LmjF.05.140	4	0	4	0	8
LmjF.13.550	0	0	8	0	8
LmjF.15.1480	0	2	6	0	8
LmjF.18.750	0	1	7	0	8
LmjF.19.170	0	2	6	0	8
LmjF.21.470	0	0	8	0	8
LmjF.24.110	0	0	8	0	8
LmjF.25.540	4	1	3	0	8
LmjF.27.1890	0	0	8	0	8
LmjF.29.130	0	2	6	0	8
LmjF.31.2100	0	0	8	0	8
LmjF.31.2980	0	1	7	0	8
LmjF.32.2840	0	1	7	0	8
LmjF.33.2430	1	0	7	0	8
LmjF.33.2630	0	1	7	0	8
LmjF.33.770	0	0	8	0	8
LmjF.36.6890	0	1	7	0	8
LmjF.36.920	0	0	8	0	8
LmjF.35.690	0	0	8	0	8
LmjF.30.990	1	0	7	0	8
LmjF.09.360	0	1	7	0	8
LmjF.15.1420	1	0	7	0	8
LmjF.16.1120	0	1	7	0	8
LmjF.18.630	0	0	8	0	8
LmjF.20.1730	0	0	8	0	8
LmjF.24.900	0	1	7	0	8
LmjF.25.30	0	0	8	0	8
LmjF.30.2560	1	0	7	0	8
LmjF.31.2520	1	1	6	0	8
LmjF.32.2360	0	1	7	0	8
LmjF.34.2476	1	0	7	0	8
LmjF.35.430	2	0	6	0	8
LmjF.36.1810	1	2	5	0	8
LmjF.36.2115	0	1	7	0	8
LmjF.22.1540	0	1	7	0	8
LmjF.22.390	0	2	6	0	8
LmjF.07.990	8	0	0	0	8
LmjF.24.860	0	1	7	0	8
LmjF.28.220	1	1	6	0	8
LmjF.30.2660	0	1	7	0	8
LmjF.33.1060	1	0	7	0	8
LmjF.34.880	1	0	7	0	8
LmjF.36.1200	0	0	8	0	8
LmjF.36.1290	1	0	6	1	8
LmjF.15.810	1	1	6	0	8
LmjF.26.1850	2	2	4	0	8
LmjF.27.1980	0	0	7	0	7
LmjF.28.2390	0	0	7	0	7
LmjF.31.1370	0	1	6	0	7
LmjF.36.5020	0	1	6	0	7
LmjF.17.1240	0	0	7	0	7
LmjF.24.490	1	0	6	0	7
LmjF.31.230	0	0	7	0	7
LmjF.13.990	1	0	6	0	7
LmjF.26.2170	0	0	7	0	7
LmjF.35.3510	0	0	7	0	7
LmjF.17.10	0	0	7	0	7
LmjF.08.980	0	0	7	0	7
LmjF.25.2410	0	0	7	0	7
LmjF.34.660	0	0	7	0	7
LmjF.35.1650	0	0	7	0	7
LmjF.20.1130	0	0	7	0	7
LmjF.10.690	0	0	7	0	7
LmjF.16.1210	1	0	6	0	7
LmjF.30.1150	0	0	7	0	7
LmjF.34.170	0	0	7	0	7
LmjF.05.630	1	0	6	0	7
LmjF.25.620	0	0	7	0	7
LmjF.27.630	0	0	7	0	7
LmjF.06.1110	0	0	7	0	7
LmjF.07.650	0	0	7	0	7
LmjF.11.1220	0	0	7	0	7
LmjF.11.1250	0	0	7	0	7
LmjF.11.810	0	0	7	0	7
LmjF.15.1190	0	1	6	0	7
LmjF.16.980	0	0	7	0	7
LmjF.22.90	1	0	6	0	7
LmjF.23.960	0	0	7	0	7
LmjF.24.1180	0	2	5	0	7
LmjF.27.610	0	0	7	0	7
LmjF.28.1910	0	0	7	0	7
LmjF.28.820	0	1	6	0	7
LmjF.30.3060	1	0	6	0	7
LmjF.31.1530	1	0	6	0	7
LmjF.34.1090	0	0	7	0	7
LmjF.34.1440	0	0	7	0	7
LmjF.27.2070	1	0	6	0	7
LmjF.31.3150	0	1	6	0	7
LmjF.34.3220	0	1	6	0	7
LmjF.05.10	0	0	7	0	7
LmjF.05.1020	0	1	6	0	7
LmjF.11.330	0	0	7	0	7
LmjF.22.1070	0	0	7	0	7
LmjF.26.1720	1	1	5	0	7
LmjF.26.2150	0	0	7	0	7
LmjF.28.1020	0	0	7	0	7
LmjF.28.300	0	0	7	0	7
LmjF.30.1270	0	0	7	0	7
LmjF.32.640	0	1	6	0	7
LmjF.33.1310	0	0	7	0	7
LmjF.33.1830	0	1	6	0	7
LmjF.34.3730	1	0	6	0	7
LmjF.35.2770	0	0	7	0	7
LmjF.36.5240	0	1	6	0	7
LmjF.36.760	0	0	7	0	7
LmjF.21.800	1	0	6	0	7
LmjF.01.30	0	1	6	0	7
LmjF.12.1110	1	0	6	0	7
LmjF.13.580	1	1	5	0	7
LmjF.02.420	0	0	7	0	7
LmjF.08.1150	1	0	6	0	7
LmjF.11.1020	1	0	6	0	7
LmjF.20.400	0	0	7	0	7
LmjF.25.1870	0	0	7	0	7
LmjF.26.900	0	0	7	0	7
LmjF.27.1125	1	0	6	0	7
LmjF.29.1590	0	0	7	0	7
LmjF.29.1790	1	0	6	0	7
LmjF.32.2910	0	1	6	0	7
LmjF.34.600	0	0	7	0	7
LmjF.35.2410	0	1	6	0	7
LmjF.35.3350	1	0	6	0	7
LmjF.36.10	0	0	7	0	7
LmjF.22.170	0	1	6	0	7
LmjF.23.1025	0	1	6	0	7
LmjF.24.2010	1	0	6	0	7
LmjF.28.1410	0	1	6	0	7
LmjF.28.720	0	0	7	0	7
LmjF.01.390	0	0	7	0	7
LmjF.03.280	1	0	6	0	7
LmjF.04.550	0	0	7	0	7
LmjF.07.1170	0	0	7	0	7
LmjF.09.620	1	0	6	0	7
LmjF.13.740	0	0	7	0	7
LmjF.15.340	1	0	6	0	7
LmjF.16.1540	0	0	7	0	7
LmjF.19.1410	0	0	7	0	7
LmjF.20.370	0	0	7	0	7
LmjF.20.375	0	0	7	0	7
LmjF.24.1140	0	0	7	0	7
LmjF.24.890	0	0	7	0	7
LmjF.25.1210	0	0	7	0	7
LmjF.28.1740	0	0	7	0	7
LmjF.28.1760	0	1	6	0	7
LmjF.29.2070	0	0	7	0	7
LmjF.31.1490	0	1	6	0	7
LmjF.32.2700	1	0	6	0	7
LmjF.32.3050	0	0	7	0	7
LmjF.34.2640	2	0	5	0	7
LmjF.34.340	2	1	4	0	7
LmjF.35.2000	0	0	7	0	7
LmjF.35.3410	0	1	6	0	7
LmjF.36.3000	1	1	5	0	7
LmjF.36.4020	0	0	7	0	7
LmjF.36.5300	1	0	6	0	7
LmjF.29.1630	0	0	7	0	7
LmjF.35.4000	0	0	7	0	7
LmjF.11.450	1	2	4	0	7
LmjF.18.1500	0	0	7	0	7
LmjF.23.210	0	0	7	0	7
LmjF.23.990	1	1	5	0	7
LmjF.35.810	0	0	7	0	7
LmjF.01.460	0	0	7	0	7
LmjF.03.110	0	0	7	0	7
LmjF.03.930	3	0	4	0	7
LmjF.06.685	0	0	7	0	7
LmjF.07.840	1	0	6	0	7
LmjF.08.1228	0	0	7	0	7
LmjF.08.1280	0	0	7	0	7
LmjF.09.790	0	1	6	0	7
LmjF.10.270	0	0	7	0	7
LmjF.18.1180	0	1	6	0	7
LmjF.20.40	0	1	6	0	7
LmjF.21.1500	0	1	6	0	7
LmjF.21.1780	0	0	7	0	7
LmjF.22.360	1	1	5	0	7
LmjF.23.790	0	0	7	0	7
LmjF.24.1110	1	0	6	0	7
LmjF.24.640	0	1	6	0	7
LmjF.24.780	3	0	4	0	7
LmjF.25.1220	1	2	4	0	7
LmjF.25.430	0	1	6	0	7
LmjF.26.1730	0	1	6	0	7
LmjF.28.1780	3	0	4	0	7
LmjF.28.2580	0	0	7	0	7
LmjF.29.500	1	1	5	0	7
LmjF.30.1580	1	1	5	0	7
LmjF.31.1470	0	1	6	0	7
LmjF.31.1940	0	0	7	0	7
LmjF.31.2550	0	0	7	0	7
LmjF.31.2860	0	1	6	0	7
LmjF.31.400	0	1	6	0	7
LmjF.32.2920	0	0	7	0	7
LmjF.33.2100	0	0	7	0	7
LmjF.33.2280	0	1	6	0	7
LmjF.34.2750	1	0	6	0	7
LmjF.35.2010	0	0	7	0	7
LmjF.35.2370	0	1	6	0	7
LmjF.35.3120	1	0	6	0	7
LmjF.36.3430	0	0	7	0	7
LmjF.36.5280	0	0	7	0	7
LmjF.07.880	0	0	7	0	7
LmjF.28.1900	0	0	7	0	7
LmjF.30.3290	2	0	5	0	7
LmjF.31.1500	0	0	7	0	7
LmjF.33.2460	0	0	7	0	7
LmjF.36.1630	0	0	7	0	7
LmjF.36.6850	0	0	7	0	7
LmjF.06.980	1	1	5	0	7
LmjF.07.330	1	1	5	0	7
LmjF.07.370	0	1	6	0	7
LmjF.10.485	0	0	7	0	7
LmjF.11.980	1	0	6	0	7
LmjF.15.1290	0	1	6	0	7
LmjF.16.960	0	1	6	0	7
LmjF.20.1050	0	0	7	0	7
LmjF.21.330	1	0	6	0	7
LmjF.21.880	1	0	6	0	7
LmjF.22.1090	1	0	6	0	7
LmjF.24.1780	0	0	7	0	7
LmjF.24.670	1	0	6	0	7
LmjF.25.1700	0	2	5	0	7
LmjF.26.2320	0	0	7	0	7
LmjF.27.480	1	1	5	0	7
LmjF.28.1000	0	1	6	0	7
LmjF.30.1840	0	1	6	0	7
LmjF.30.3010	0	1	6	0	7
LmjF.30.3330	0	0	7	0	7
LmjF.31.2160	0	1	6	0	7
LmjF.32.2510	0	0	7	0	7
LmjF.33.2760	0	0	7	0	7
LmjF.33.3050	0	1	6	0	7
LmjF.35.780	0	0	7	0	7
LmjF.36.4680	0	0	7	0	7
LmjF.09.1260	1	0	6	0	7
LmjF.15.410	0	0	7	0	7
LmjF.24.620	0	1	6	0	7
LmjF.25.170	0	0	7	0	7
LmjF.28.2220	1	0	6	0	7
LmjF.30.2280	0	1	6	0	7
LmjF.35.2660	0	1	6	0	7
LmjF.36.1950	1	1	5	0	7
LmjF.02.410	0	0	7	0	7
LmjF.07.820	1	1	5	0	7
LmjF.08.860	1	0	6	0	7
LmjF.09.1040	0	0	7	0	7
LmjF.09.1440	0	1	6	0	7
LmjF.10.300	0	1	6	0	7
LmjF.10.770	0	1	6	0	7
LmjF.11.370	1	1	5	0	7
LmjF.13.1640	0	1	6	0	7
LmjF.14.1420	0	0	7	0	7
LmjF.14.40	0	0	7	0	7
LmjF.15.400	0	0	7	0	7
LmjF.19.240	1	1	5	0	7
LmjF.20.1500	1	1	5	0	7
LmjF.21.290	0	0	7	0	7
LmjF.22.1240	0	0	7	0	7
LmjF.27.1630	0	0	7	0	7
LmjF.27.2337	0	1	6	0	7
LmjF.27.840	0	1	6	0	7
LmjF.29.1220	0	0	7	0	7
LmjF.29.1390	0	1	6	0	7
LmjF.30.2640	1	1	5	0	7
LmjF.31.2200	0	0	7	0	7
LmjF.32.2880	0	1	6	0	7
LmjF.32.3440	0	1	6	0	7
LmjF.32.3470	0	0	7	0	7
LmjF.33.2090	1	0	6	0	7
LmjF.33.2180	0	1	6	0	7
LmjF.34.560	0	0	7	0	7
LmjF.36.1080	1	1	5	0	7
LmjF.36.2190	1	0	6	0	7
LmjF.36.2580	1	0	6	0	7
LmjF.36.4220	0	0	7	0	7
LmjF.36.6010	0	0	7	0	7
LmjF.34.3870	0	0	7	0	7
LmjF.13.1660	1	1	5	0	7
LmjF.17.1060	1	0	6	0	7
LmjF.25.1820	1	0	6	0	7
LmjF.26.610	0	0	7	0	7
LmjF.26.860	2	0	5	0	7
LmjF.31.2380	2	0	5	0	7
LmjF.36.4970	0	0	7	0	7
LmjF.05.470	0	0	7	0	7
LmjF.06.510	1	1	5	0	7
LmjF.09.330	2	0	4	1	7
LmjF.09.720	1	1	5	0	7
LmjF.11.290	0	0	7	0	7
LmjF.19.70	0	1	6	0	7
LmjF.20.140	0	0	7	0	7
LmjF.20.480	0	0	7	0	7
LmjF.20.790	0	1	6	0	7
LmjF.21.270	1	0	6	0	7
LmjF.21.970	0	0	7	0	7
LmjF.23.1120	0	0	7	0	7
LmjF.23.1760	0	1	6	0	7
LmjF.26.10	0	0	7	0	7
LmjF.26.1840	0	1	6	0	7
LmjF.26.1980	0	1	6	0	7
LmjF.27.1860	0	0	7	0	7
LmjF.27.380	0	0	7	0	7
LmjF.29.1200	0	1	6	0	7
LmjF.31.1950	0	1	5	1	7
LmjF.32.1710	0	1	6	0	7
LmjF.32.530	0	3	4	0	7
LmjF.32.770	1	1	5	0	7
LmjF.33.2700	2	1	4	0	7
LmjF.33.2750	0	0	7	0	7
LmjF.35.2300	1	0	6	0	7
LmjF.35.2490	0	0	7	0	7
LmjF.35.2640	0	0	7	0	7
LmjF.36.5730	0	1	6	0	7
LmjF.36.6140	1	0	6	0	7
LmjF.36.6790	0	0	7	0	7
LmjF.25.1270	0	0	7	0	7
LmjF.36.750	1	0	6	0	7
LmjF.08.220	0	1	6	0	7
LmjF.22.660	0	0	7	0	7
LmjF.23.380	0	0	7	0	7
LmjF.24.1080	0	1	6	0	7
LmjF.29.1070	1	0	6	0	7
LmjF.29.1080	1	0	6	0	7
LmjF.29.1090	1	0	6	0	7
LmjF.33.2880	0	0	7	0	7
LmjF.34.950	0	0	7	0	7
LmjF.35.3570	0	0	7	0	7
LmjF.09.280	0	0	7	0	7
LmjF.12.280	0	0	7	0	7
LmjF.15.1300	0	0	7	0	7
LmjF.15.720	0	0	7	0	7
LmjF.16.620	0	1	6	0	7
LmjF.17.1190	0	1	6	0	7
LmjF.20.350	0	0	7	0	7
LmjF.21.280	0	0	7	0	7
LmjF.22.920	1	0	6	0	7
LmjF.25.2240	1	0	6	0	7
LmjF.27.360	1	1	5	0	7
LmjF.28.1990	0	0	7	0	7
LmjF.30.3430	0	0	7	0	7
LmjF.32.2300	0	1	6	0	7
LmjF.32.3360	0	0	7	0	7
LmjF.33.2510	0	0	7	0	7
LmjF.33.2860	1	1	5	0	7
LmjF.33.370	1	1	5	0	7
LmjF.34.760	1	1	5	0	7
LmjF.35.4340	1	1	5	0	7
LmjF.36.2290	0	0	7	0	7
LmjF.36.2680	0	0	7	0	7
LmjF.36.3790	0	0	7	0	7
LmjF.36.3940	0	0	7	0	7
LmjF.36.5220	0	3	4	0	7
LmjF.28.1440	1	0	6	0	7
LmjF.33.2620	2	1	4	0	7
LmjF.35.1610	0	1	6	0	7
LmjF.06.1010	0	0	7	0	7
LmjF.07.715	0	0	7	0	7
LmjF.09.250	0	1	6	0	7
LmjF.13.1600	1	0	6	0	7
LmjF.14.1170	0	0	7	0	7
LmjF.17.600	0	0	7	0	7
LmjF.18.550	1	0	6	0	7
LmjF.21.1160	1	0	6	0	7
LmjF.21.1390	0	0	7	0	7
LmjF.21.1400	0	0	7	0	7
LmjF.21.1460	0	0	7	0	7
LmjF.23.660	1	1	5	0	7
LmjF.28.1060	0	2	5	0	7
LmjF.29.40	0	0	7	0	7
LmjF.30.1860	1	2	4	0	7
LmjF.30.940	1	0	6	0	7
LmjF.31.2750	0	1	6	0	7
LmjF.33.1030	0	0	7	0	7
LmjF.35.2060	0	2	5	0	7
LmjF.35.4320	0	0	7	0	7
LmjF.02.500	0	0	7	0	7
LmjF.04.840	1	1	5	0	7
LmjF.10.1100	0	0	7	0	7
LmjF.15.240	0	1	6	0	7
LmjF.19.430	0	0	7	0	7
LmjF.21.855	0	1	6	0	7
LmjF.31.2090	2	0	5	0	7
LmjF.32.1920	0	1	6	0	7
LmjF.33.2640	0	2	5	0	7
LmjF.34.3180	1	1	5	0	7
LmjF.36.800	0	1	6	0	7
LmjF.07.1110	1	1	5	0	7
LmjF.33.2205	0	1	6	0	7
LmjF.02.630	1	0	6	0	7
LmjF.19.1250	0	1	6	0	7
LmjF.30.1670	0	1	6	0	7
LmjF.30.640	0	2	5	0	7
LmjF.33.115	1	1	5	0	7
LmjF.13.1400	2	1	4	0	7
LmjF.33.3070	1	0	5	0	6
LmjF.22.960	0	0	6	0	6
LmjF.15.130	0	0	6	0	6
LmjF.19.690	0	0	6	0	6
LmjF.36.1790	1	0	5	0	6
LmjF.16.1260	1	0	5	0	6
LmjF.27.960	1	1	4	0	6
LmjF.13.500	0	0	6	0	6
LmjF.03.320	0	1	5	0	6
LmjF.13.1520	1	0	5	0	6
LmjF.16.1550	0	0	6	0	6
LmjF.35.2380	1	1	4	0	6
LmjF.24.1230	1	1	4	0	6
LmjF.36.6520	0	0	6	0	6
LmjF.05.650	1	1	4	0	6
LmjF.25.250	1	0	5	0	6
LmjF.32.680	0	0	6	0	6
LmjF.35.2470	0	0	6	0	6
LmjF.35.2630	0	0	6	0	6
LmjF.36.3280	0	0	6	0	6
LmjF.25.270	0	0	6	0	6
LmjF.13.1500	0	0	6	0	6
LmjF.14.340	0	0	6	0	6
LmjF.35.2700	0	0	6	0	6
LmjF.05.920	0	0	6	0	6
LmjF.10.1210	0	1	5	0	6
LmjF.34.360	0	0	5	1	6
LmjF.12.1170	0	1	5	0	6
LmjF.20.1580	0	0	6	0	6
LmjF.21.180	0	0	6	0	6
LmjF.04.710	0	0	6	0	6
LmjF.16.1060	1	0	5	0	6
LmjF.16.1100	0	0	6	0	6
LmjF.16.770	1	0	5	0	6
LmjF.26.1810	0	0	6	0	6
LmjF.28.940	0	0	6	0	6
LmjF.35.1200	0	0	6	0	6
LmjF.35.2320	1	0	5	0	6
LmjF.35.2550	1	0	5	0	6
LmjF.35.4870	0	0	6	0	6
LmjF.17.200	1	1	3	1	6
LmjF.34.2100	1	0	5	0	6
LmjF.03.460	2	0	4	0	6
LmjF.12.970	0	1	5	0	6
LmjF.19.1520	0	1	5	0	6
LmjF.21.1850	1	0	5	0	6
LmjF.21.875	4	0	2	0	6
LmjF.22.900	0	1	5	0	6
LmjF.24.1040	0	0	6	0	6
LmjF.27.880	0	0	6	0	6
LmjF.28.2330	1	0	5	0	6
LmjF.30.2440	0	0	6	0	6
LmjF.32.3950	0	0	6	0	6
LmjF.34.2430	0	0	6	0	6
LmjF.35.4260	0	0	6	0	6
LmjF.31.70	0	0	6	0	6
LmjF.32.2155	0	0	6	0	6
LmjF.32.2650	0	0	6	0	6
LmjF.23.1140	1	0	5	0	6
LmjF.32.1430	0	0	6	0	6
LmjF.32.2110	1	0	5	0	6
LmjF.34.2070	0	0	6	0	6
LmjF.04.690	0	0	6	0	6
LmjF.09.1410	0	0	6	0	6
LmjF.09.940	2	0	4	0	6
LmjF.13.1370	1	0	5	0	6
LmjF.16.1040	1	0	5	0	6
LmjF.16.240	0	0	6	0	6
LmjF.18.520	0	0	6	0	6
LmjF.24.340	0	0	6	0	6
LmjF.26.2250	0	0	6	0	6
LmjF.26.720	2	1	3	0	6
LmjF.27.1130	0	1	5	0	6
LmjF.27.830	0	1	5	0	6
LmjF.28.2020	0	0	6	0	6
LmjF.29.2630	0	0	6	0	6
LmjF.29.2810	0	1	5	0	6
LmjF.34.2630	0	0	6	0	6
LmjF.36.4660	0	1	5	0	6
LmjF.36.6730	0	0	6	0	6
LmjF.34.4620	0	1	5	0	6
LmjF.05.820	0	0	6	0	6
LmjF.24.1880	0	0	6	0	6
LmjF.32.2490	0	1	5	0	6
LmjF.33.1780	0	0	6	0	6
LmjF.35.3090	0	0	6	0	6
LmjF.36.5200	1	1	4	0	6
LmjF.01.810	0	1	5	0	6
LmjF.02.240	0	0	6	0	6
LmjF.05.1160	0	0	6	0	6
LmjF.06.430	1	1	4	0	6
LmjF.07.1080	0	0	6	0	6
LmjF.08.960	0	0	6	0	6
LmjF.09.750	1	1	4	0	6
LmjF.10.940	1	0	5	0	6
LmjF.11.930	0	0	6	0	6
LmjF.12.1140	1	1	4	0	6
LmjF.14.570	0	1	5	0	6
LmjF.16.740	0	0	6	0	6
LmjF.18.340	2	1	3	0	6
LmjF.20.1040	0	0	6	0	6
LmjF.21.10	0	0	6	0	6
LmjF.21.865	1	1	4	0	6
LmjF.23.1570	0	0	6	0	6
LmjF.25.2460	0	0	6	0	6
LmjF.26.1560	1	0	5	0	6
LmjF.26.2670	0	1	5	0	6
LmjF.26.420	0	0	6	0	6
LmjF.27.950	0	0	6	0	6
LmjF.28.2150	0	0	6	0	6
LmjF.29.2180	0	0	6	0	6
LmjF.29.610	0	0	6	0	6
LmjF.31.2130	2	0	4	0	6
LmjF.32.1560	0	0	6	0	6
LmjF.32.3920	1	0	5	0	6
LmjF.34.1050	0	1	5	0	6
LmjF.34.1370	0	1	5	0	6
LmjF.35.1980	0	0	6	0	6
LmjF.35.590	0	0	6	0	6
LmjF.36.6900	0	1	5	0	6
LmjF.25.1280	1	0	5	0	6
LmjF.15.900	0	0	6	0	6
LmjF.18.1030	1	0	5	0	6
LmjF.20.650	0	0	6	0	6
LmjF.21.1230	0	0	6	0	6
LmjF.26.1440	1	0	5	0	6
LmjF.28.2520	0	1	5	0	6
LmjF.35.3190	1	0	5	0	6
LmjF.01.790	0	0	6	0	6
LmjF.05.1090	0	1	5	0	6
LmjF.09.1150	2	0	4	0	6
LmjF.13.670	0	0	6	0	6
[truncated: 5,125 more rows]
